# Supplementary material for: Inclusion of 11-Oxygenated Androgens in a Clinical Routine LC-MS/MS Setup for Steroid Hormone Profiling
Source: Int J Mol Sci. 2022 Dec 29;24(1):539. doi: 10.3390/ijms24010539 (PMC9820169; doi:10.3390/ijms24010539)
Supplement: Supplementary file 1 [file ijms-24-00539-s001.zip]

Archive with 1 entries (1 files):
- ijms-2038524-supplementary.pdf
